# Supplementary material for: Behavior of Male Gamete Fusogen GCS1/HAP2 and the Regulation in Arabidopsis Double Fertilization
Source: Biomolecules. 2023 Jan 20;13(2):208. doi: 10.3390/biom13020208 (PMC9953686; doi:10.3390/biom13020208)
Supplement: Supplementary file 1 [file biomolecules-13-00208-s001.zip]

Archive with 1 entries (1 files):
- Supplementary files-2131145.pdf
